# Supplementary material for: Population-level surveillance of antibiotic resistance in Escherichia coli through sewage analysis
Source: Euro Surveill. 2019 Sep 12;24(37):1800497. doi: 10.2807/1560-7917.ES.2019.24.37.1800497 (PMC6749774; doi:10.2807/1560-7917.ES.2019.24.37.1800497)
Supplement: Supplement S1 [file 1800497_SupplementS1.xlsx]

## Sheet: Sheet1
This supplementary material is hosted by Eurosurveillance as supporting information alongside the article "Population-level surveillance of antibiotic resistance in Escherichia coli through sewage analysis" on behalf of the authors who remain responsible for the accuracy and appropriateness of the content. The same standards for ethics, copyright, attributions and permissions as for the article a…
Antibiotic	Refrence	solvent	concentration of the stock solution (mg/L)	Final concentration (mg/L)	MIC target for E. coli ATCC 25922 (mg/L)	MIC range for E. coli ATCC 25922 (mg/L)	MIC target for E. coli ATCC 35218 (mg/L)	MIC range for E. coli ATCC 35218 (mg/L)
Mecillinam	Sigma 33447	Water	8000	8	0,06-0,125	0,03-0,25	-	-
Amoxicillin	Sigma A8523	Phosphate buffer 0.1M pH6	2000	8	4	2-8	8-16	4-32
Clavulanic acid	Sigma 33454	Phosphate buffer 0.1M pH6	2000	2	2	2	2	2
Piperacillin	Sigma P1890000	Water	16000	16	2	1-4	1	0,5-2
Tazobactam	Sigma PHR1686	Water	2000	4	4	4	4	4
Cefadroxil	Sigma C7020	Water	8000	16	16a	-	-	-
Ciprofloxacin	AppliChem A4556	Water	1000	1	0.008	0,0004-0,016	-	-
Tobramycin	Sigma T4014	Water	4000	4	0.5	0,25-1	-	-
Nitrofurantoin	Sigma N7878	Dimethylsulfoxide(DMSO)	32000	64	8	4-16	-	-
Trimethoprim	Sigma T7886	Water	4000	4	1	0,5-2	-	-
sulfamethoxazole	Sigma S7507	Water	76000	76	19	9,5-38	-	-
					a Unpublished value determined by the EUCAST development laboratory (n=24)
