# Supplementary material for: Population-level surveillance of antibiotic resistance in Escherichia coli through sewage analysis
Source: Euro Surveill. 2019 Sep 12;24(37):1800497. doi: 10.2807/1560-7917.ES.2019.24.37.1800497 (PMC6749774; doi:10.2807/1560-7917.ES.2019.24.37.1800497)
Supplement: Supplement S2 [file 1800497_SupplementS2.xlsx]

## Sheet: Sheet1
This supplementary material is hosted by Eurosurveillance as supporting information alongside the article "Population-level surveillance of antibiotic resistance in Escherichia coli through sewage analysis" on behalf of the authors who remain responsible for the accuracy and appropriateness of the content. The same standards for ethics, copyright, attributions and permissions as for the article a…
Sampling date	Hospital sewage (CFU/mL)	Municipal sewage (CFU/mL)
2018-01-21	12500	6400
2018-03-22	2200
2018-03-30	17000	9800
03-may	1600	3100
2018-06-14		12000
2018-06-22	13000
2018-08-23		34000
2018-09-28	15500
2018-11-15	16600
2018-11-29		17500
2018-12-20	25000
mean 2016	12925	13800
