# Supplementary material for: Population-level surveillance of antibiotic resistance in Escherichia coli through sewage analysis
Source: Euro Surveill. 2019 Sep 12;24(37):1800497. doi: 10.2807/1560-7917.ES.2019.24.37.1800497 (PMC6749774; doi:10.2807/1560-7917.ES.2019.24.37.1800497)
Supplement: Supplement S4 [file 1800497_SupplementS4.xlsx]

## Sheet: Sheet1
	This supplementary material is hosted by Eurosurveillance as supporting information alongside the article "Population-level surveillance of antibiotic resistance in Escherichia coli through sewage analysis" on behalf of the authors who remain responsible for the accuracy and appropriateness of the content. The same standards for ethics, copyright, attributions and permissions as for the article a…
		Concentration in hospital sewage water (ng/L)								Concentration in municipal sewage water (ng/L)						LOQ (ng/L)
		Jan 21	Mar 22	Mar 30	May 03	June 22	Sep 28	Nov 15	Dec 20	Jan 21	Mar 30	May 03	Jun 14	Aug 23	Nov 29
	Amoxicillin	49.1785	68.4337	71.5702	58.64	83.4736	54.3038	75.6436	84.9394	34.2168	29.7851	29.32	37.6248	<LOQ	37.8218	5
	Azithromycin	546.593	720.983	239.925	281.007	157.296	205.608	193.538	632.718	57.0794	25.115	86.8353	69.9471	<LOQ	44.6431	5
	Cefadroxil	260.068	437.076	496.349	227.564	125.044	180.866	116.335	333.979	328.616	51.4417	718.533	179.418	153.736	94.4727	5
	Ciprofloxacin	75.2881	325.46	118.29	67.9438	172.312	129.67	30.9317	179.803	35.1078	32.5353	37.7982	17.7705	28.5795	16.2207	10
	Clarithromycin	46.0448	45.6925	34.3048	38.8963	65.6967	46.8329	32.1709	53.5338	59.1208	31.8061	64.2084	51.7464	4.18969	46.4342	1
	Clindamycin	103.909	53.213	61.0622	96.1804	44.4761	97.4514	63.9773	33.0425	36.4096	63.3702	26.7701	52.1385	76.988	79.4433	1
	Erythromycin	280.704	227.309	120.44	55.3283	22.0784	38.0288	286.746	157.921	155.537	148.974	115.133	253.233	8.45877	221.281	5
	Nitrofurantoin	<LOQ	<LOQ	<LOQ	<LOQ	<LOQ	<LOQ	<LOQ	<LOQ	<LOQ	<LOQ	<LOQ	<LOQ	<LOQ	<LOQ	50
	Norfloxacin	<LOQ	<LOQ	<LOQ	<LOQ	<LOQ	<LOQ	<LOQ	<LOQ	<LOQ	<LOQ	<LOQ	<LOQ	<LOQ	<LOQ	10
	Ofloxacin	<LOQ	<LOQ	<LOQ	<LOQ	<LOQ	<LOQ	<LOQ	<LOQ	<LOQ	<LOQ	<LOQ	<LOQ	<LOQ	<LOQ	10
	Roxithromycin	<LOQ	<LOQ	<LOQ	<LOQ	<LOQ	<LOQ	<LOQ	<LOQ	<LOQ	<LOQ	<LOQ	<LOQ	<LOQ	<LOQ	50
	Sulfamethoxazole	198.977	213.634	198.047	131.485	165.336	142.59	97.1076	186.251	134.319	123.676	143.591	135.888	183.979	148.303	5
	Tetracycline	371.56	613.452	439.095	311.962	206.445	340.232	440.766	418.605	557.806	426.779	137.725	258.639	620.325	308.023	50
	Trimethoprim	631.642	557.828	455.809	610.82	515.857	379.184	231.715	670.789	221.592	168.774	198.31	172.164	139.482	127.483	0.1
		LOQ = Limit of quantification
