# Supplementary material for: Population-level surveillance of antibiotic resistance in Escherichia coli through sewage analysis
Source: Euro Surveill. 2019 Sep 12;24(37):1800497. doi: 10.2807/1560-7917.ES.2019.24.37.1800497 (PMC6749774; doi:10.2807/1560-7917.ES.2019.24.37.1800497)
Supplement: Supplement S5 [file 1800497_SupplementS5.xlsx]

## Sheet: Jan 21
This supplementary material is hosted by Eurosurveillance as supporting information alongside the article "Population-level surveillance of antibiotic resistance in Escherichia coli through sewage analysis" on behalf of the authors who remain responsible for the accuracy and appropriateness of the content. The same standards for ethics, copyright, attributions and permissions as for the article a…
2019-01-21
Biochemical phenotype	Nr. of isolates
1	4
2	5
3	4
4	2
5	2
6	4
7	4
8	2
9	2
10	3
11	6
12	4
13	3
14	12
15	5
16	3
17	2
18	3
19	2
20	2
21	2
Singletons	20
Grand Total	96
Diversity =	0.966886
Antibiotic resistance profiles for the biochemical phenotype 14
Amoxicillin-clavulanic acid	Cefadroxil	Cefotaxime	Ceftazidime	Ciprofloxacin	Mecillinam	Nitrofurantoin	Piperacillin-tazobactam	Tobramycin	Trimethoprim	Trimethoprim-sulfamethoxazole	ESBLs	Nr. of isolates
Resistant	Susceptible	Susceptible	Susceptible	Susceptible	Susceptible	Susceptible	Susceptible	Susceptible	Resistant	Resistant	Absent	10
Susceptible	Susceptible	Susceptible	Susceptible	Susceptible	Susceptible	Susceptible	Susceptible	Susceptible	Susceptible	Susceptible	Absent	1
Resistant	Susceptible	Susceptible	Susceptible	Susceptible	Resistant	Susceptible	Susceptible	Susceptible	Resistant	Resistant	Absent	1

## Sheet: Jun 22
This supplementary material is hosted by Eurosurveillance as supporting information alongside the article "Population-level surveillance of antibiotic resistance in Escherichia coli through sewage analysis" on behalf of the authors who remain responsible for the accuracy and appropriateness of the content. The same standards for ethics, copyright, attributions and permissions as for the article a…
2019-06-22
Biochemical phenotype	Nr. of isolates
1	3
2	36
3	3
4	5
5	4
6	2
7	2
8	2
9	5
10	2
11	3
12	2
13	3
14	2
15	2
16	2
Singletons	18
Grand Total	96
Diversity =	0.851754
Antibiotic resistance profiles for the biochemical phenotype 2
Amoxicillin-clavulanic acid	Cefadroxil	Cefotaxime	Ceftazidime	Ciprofloxacin	Mecillinam	Nitrofurantoin	Piperacillin-tazobactam	Tobramycin	Trimethoprim	Trimethoprim-sulfamethoxazole	ESBLs	Nr. of isolates
Susceptible	Susceptible	Susceptible	Susceptible	Resistant	Susceptible	Susceptible	Susceptible	Susceptible	Susceptible	Susceptible	absent	32
Resistant	Resistant	Resistant	Resistant	Susceptible	Susceptible	Susceptible	Susceptible	Resistant	Resistant	Resistant	Present	1
Susceptible	Susceptible	Susceptible	Susceptible	Susceptible	Susceptible	Susceptible	Susceptible	Susceptible	Susceptible	Susceptible	absent	1
Susceptible	Resistant	Susceptible	Susceptible	Resistant	Susceptible	Susceptible	Susceptible	Susceptible	Susceptible	Susceptible	absent	1
Resistant	Susceptible	Susceptible	Susceptible	Resistant	Susceptible	Susceptible	Susceptible	Susceptible	Susceptible	Susceptible	absent	1

## Sheet: Nov 15
This supplementary material is hosted by Eurosurveillance as supporting information alongside the article "Population-level surveillance of antibiotic resistance in Escherichia coli through sewage analysis" on behalf of the authors who remain responsible for the accuracy and appropriateness of the content. The same standards for ethics, copyright, attributions and permissions as for the article a…
2019-11-15
Biochemical phenotype	Nr. of isolates
1	2
2	3
3	2
4	6
5	4
6	28
7	3
8	2
9	2
Singletons	43
Grand Total	95
Diversity =	0.908399
Antibiotic resistance profiles for the biochemical phenotype 6
Amoxicillin-clavulanic acid	Cefadroxil	Cefotaxime	Ceftazidime	Ciprofloxacin	Mecillinam	Nitrofurantoin	Piperacillin-tazobactam	Tobramycin	Trimethoprim	Trimethoprim-sulfamethoxazole	ESBLs	Nr. of isolates
Susceptible	Susceptible	Susceptible	Susceptible	Susceptible	Susceptible	Susceptible	Susceptible	Susceptible	Susceptible	Susceptible	Absent	28
